# Supplementary material for: A cupin domain-containing protein with a quercetinase activity (VdQase) regulates Verticillium dahliae's pathogenicity and contributes to counteracting host defenses
Source: Front Plant Sci. 2015 Jun 10;6:440. doi: 10.3389/fpls.2015.00440 (PMC4462102; doi:10.3389/fpls.2015.00440)
Supplement: Supplementary file 5 [file DataSheet1.XLS]

## Sheet: Header
QuickPhyre Results for Job VdQase_
Please cite:
Protein structure prediction on the web: a case study using the Phyre server.
Kelley LA & Sternberg MJE Nature Protocols. 4, 363 - 371 (2009) [pdf]
Email:	elhadram@cc.umanitoba.ca
Job Code:	1ff378473639aa7a
Description:	VdQase_
Date:	Thu Jul 30 00:17:53 BST 2009
[Renew] your results for 6 days
Download a tarred gzipped version of thes results
>Query_Sequence 100.0 0
MSVSVHAVPPEARTSYIIDQLEGERLTIPGSRGVFRILASSKQTNGGIAVFSSGAVLSDAPGFHWHEEAHDIFMVTKGSLKLWNGDKCRIMGPGDFAYVPPKVIHNPEMLGPHTELYGLVAPGDWIDFFRFVAESYDGVLVPENDNRNLGALLGQKMATAKDRFDVHFERNYQPPALGDWQETENVLPSAGEPYFLRANTGPRWMLGGVMSRPFIHASQCGGKFAVSSIESSKVYEAAPLRQWLTFATVDHCFCVLEGVLRVQTKAGGTAWSEVREGQTLVVSAGESFQLEFGTRFVRAWSFTNGQGLEELIRQAGAPYSGFVLPDSQPSWDQGRLLEACNALHNLPSPKTILDLPRARQCAPIVYGALAPHTTVGNGNHNETADTDWPSEAMXXXXXX…
>gion; 15.2 2e-19
------------PQPFAVTP-DAQARALNVVGEKITVLAPNTATQG-YEVFLQQGEEGSGPPPHSHDW-DESFYITRGTIDIGYDDQVITATAGTFVHVPAGTVHHFRFGAGGGEMISVTSHNGR----------ASRLFTRLDEEIPPGPPDIEKLLAVAQECGVTVAAGEPPPA-------------------------------------------------------------------------------------------------------------------------------------------------------------------------------------------------------------------------------…
>gion; 19.4 1e-17
---------------KIIHYDEVELEPVTAEGAeiRWLIAQKDGAPTFAMRMFEIEPGGHTPHHQHKWEHEV-YCLSGKGALVTDRGEMAFGADDAIFVDPDILHSFKNTGNETLKFLCLIPH------------------------------------------------------------------------------------------------------------------------------------------------------------------------------------------------------------------------------------------------------------------------------------…
>gion; 20.2 1e-16
-----------------------------GEGVSMKMLLSPDES-PNFAMRNFIIQAGGFMPLHTNSVEHEQ-YVLSGRAKVQLGDKTIEAKAGDILLIPAGVSHSYKTIGDEPYSFLCLVPK------------------------------------------------------------------------------------------------------------------------------------------------------------------------------------------------------------------------------------------------------------------------------------…
>gion 18.6 6e-16
--------------------DEVPAFTTKDGSEIRELLAHRNSAIRQQSLAEARIPIGRQTIAHYHKLTEEIYYITQGTAEMNIDGEVRNVTVGDAIAIPPGATHQITNIGaeLRLLCCCAP-------------------------------------------------------------------------------------------------------------------------------------------------------------------------------------------------------------------------------------------------------------------------------------…
>gion; 15.5 2e-15
----AHLKLTKRAARLIRPEERSEALHLA--GVDITPLVSTDQSAD-YEFGVISGQEGHGPPPHSHPW-DETYFVLRGEVVFGVGRDEQAFTQGALVHVPAGERHWFRF-DQPGETVVVTGGHRAFAMFKGLADVPDGSPAEDYLAVALRYG-------------------------------------------------------------------------------------------------------------------------------------------------------------------------------------------------------------------------------------------------------…

## Sheet: SecStruc&DisorderPred
Secondary Structure Prediction
Index	.	.	.	.	.	.	.	.	.	10	.	.	.	.	.	.	.	.	.	20	.	.	.	.	.	.	.	.	.	30	.	.	.	.	.	.	.	.	.	40	.	.	.	.	.	.	.	.	.
Query Sequence	M	S	V	S	V	H	A	V	P	P	E	A	R	T	S	Y	I	I	D	Q	L	E	G	E	R	L	T	I	P	G	S	R	G	V	F	R	I	L	A	S	S	K	Q	T	N	G	G	I	A
psipred	c	c	e	e	e	e	c	c	c	c	c	c	c	c	c	e	e	e	c	c	c	c	c	c	c	e	e	e	c	c	c	c	c	e	e	e	e	e	e	e	h	h	h	c	c	c	e	e	e
jnet	c	c	c	e	e	c	c	c	c	c	c	c	c	c	e	e	e	e	c	c	c	c	c	c	e	e	e	e	e	c	c	c	c	e	e	e	e	e	e	c	c	c	c	c	c	c	e	e	e
sspro	c	c	c	c	c	c	c	c	c	c	c	c	c	c	e	e	e	e	c	c	c	c	c	c	e	e	e	e	c	c	c	c	e	e	e	e	e	e	e	c	c	c	c	c	c	c	e	e	e
Consensus	c	c	c	e	e	c	c	c	c	c	c	c	c	c	e	e	e	e	c	c	c	c	c	c	e	e	e	e	c	c	c	c	c	e	e	e	e	e	e	c	c	c	c	c	c	c	e	e	e
Cons_prob	9	6	4	6	5	5	8	9	9	9	9	8	7	6	4	7	8	7	7	9	9	9	9	7	5	8	9	8	6	9	9	7	5	8	9	9	9	9	8	4	6	6	6	7	9	8	5	8	9
Disorder Prediction
Index	.	.	.	.	.	.	.	.	.	10	.	.	.	.	.	.	.	.	.	20	.	.	.	.	.	.	.	.	.	30	.	.	.	.	.	.	.	.	.	40	.	.	.	.	.	.	.	.	.
Disopred	d	d	o	o	d	d	d	o	d	o	o	o	o	o	o	o	o	o	o	o	o	o	o	o	o	o	o	o	o	o	o	o	o	o	o	o	o	o	o	o	o	o	o	o	o	o	o	o	o
Diso_prob	9	9	4	4	8	8	6	4	5	2	1	0	0	1	1	1	0	0	2	0	0	0	0	0	0	0	0	0	1	1	1	0	0	0	0	0	0	0	0	1	1	2	1	2	2	0	0	0	0
Prosite
250	.	.	.	.	.	.	.	.	.	260	.	.	.	.	.	.	.	.	.	270	.	.	.	.	.	.	.	.	.	280	.	.	.	.	.	.	.	.	.	290	.	.	.	.	.	.	.	.	.
Query Sequence	M	S	V	S	V	H	A	V	P	P	E	A	R	T	S	Y	I	I	D	Q	L	E	G	E	R	L	T	I	P	G	S	R	G	V	F	R	I	L	A	S	S	K	Q	T	N	G	G	I	A
psipred	c	c	e	e	e	e	c	c	c	c	c	c	c	c	c	e	e	e	c	c	c	c	c	c	c	e	e	e	c	c	c	c	c	e	e	e	e	e	e	e	h	h	h	c	c	c	e	e	e
jnet	c	c	c	e	e	c	c	c	c	c	c	c	c	c	e	e	e	e	c	c	c	c	c	c	e	e	e	e	e	c	c	c	c	e	e	e	e	e	e	c	c	c	c	c	c	c	e	e	e
sspro	c	c	c	c	c	c	c	c	c	c	c	c	c	c	e	e	e	e	c	c	c	c	c	c	e	e	e	e	c	c	c	c	e	e	e	e	e	e	e	c	c	c	c	c	c	c	e	e	e
Consensus	c	c	c	e	e	c	c	c	c	c	c	c	c	c	e	e	e	e	c	c	c	c	c	c	e	e	e	e	c	c	c	c	c	e	e	e	e	e	e	c	c	c	c	c	c	c	e	e	e
Cons_prob	9	6	4	6	5	5	8	9	9	9	9	8	7	6	4	7	8	7	7	9	9	9	9	7	5	8	9	8	6	9	9	7	5	8	9	9	9	9	8	4	6	6	6	7	9	8	5	8	9
Disorder Prediction
Index	.	.	.	.	.	.	.	.	.	10	.	.	.	.	.	.	.	.	.	20	.	.	.	.	.	.	.	.	.	30	.	.	.	.	.	.	.	.	.	40	.	.	.	.	.	.	.	.	.
Disopred	d	d	o	o	d	d	d	o	d	o	o	o	o	o	o	o	o	o	o	o	o	o	o	o	o	o	o	o	o	o	o	o	o	o	o	o	o	o	o	o	o	o	o	o	o	o	o	o	o
Diso_prob	9	9	4	4	8	8	6	4	5	2	1	0	0	1	1	1	0	0	2	0	0	0	0	0	0	0	0	0	1	1	1	0	0	0	0	0	0	0	0	1	1	2	1	2	2	0	0	0	0
Prosite
250	.	.	.	.	.	.	.	.	.	260	.	.	.	.	.	.	.	.	.	270	.	.	.	.	.	.	.	.	.	280	.	.	.	.	.	.	.	.	.	290	.	.	.	.	.	.	.	.	.
Query Sequence	M	S	V	S	V	H	A	V	P	P	E	A	R	T	S	Y	I	I	D	Q	L	E	G	E	R	L	T	I	P	G	S	R	G	V	F	R	I	L	A	S	S	K	Q	T	N	G	G	I	A
psipred	c	c	e	e	e	e	c	c	c	c	c	c	c	c	c	e	e	e	c	c	c	c	c	c	c	e	e	e	c	c	c	c	c	e	e	e	e	e	e	e	h	h	h	c	c	c	e	e	e
jnet	c	c	c	e	e	c	c	c	c	c	c	c	c	c	e	e	e	e	c	c	c	c	c	c	e	e	e	e	e	c	c	c	c	e	e	e	e	e	e	c	c	c	c	c	c	c	e	e	e
sspro	c	c	c	c	c	c	c	c	c	c	c	c	c	c	e	e	e	e	c	c	c	c	c	c	e	e	e	e	c	c	c	c	e	e	e	e	e	e	e	c	c	c	c	c	c	c	e	e	e
Consensus	c	c	c	e	e	c	c	c	c	c	c	c	c	c	e	e	e	e	c	c	c	c	c	c	e	e	e	e	c	c	c	c	c	e	e	e	e	e	e	c	c	c	c	c	c	c	e	e	e
Cons_prob	9	6	4	6	5	5	8	9	9	9	9	8	7	6	4	7	8	7	7	9	9	9	9	7	5	8	9	8	6	9	9	7	5	8	9	9	9	9	8	4	6	6	6	7	9	8	5	8	9
Disorder Prediction
Index	.	.	.	.	.	.	.	.	.	10	.	.	.	.	.	.	.	.	.	20	.	.	.	.	.	.	.	.	.	30	.	.	.	.	.	.	.	.	.	40	.	.	.	.	.	.	.	.	.
Disopred	d	d	o	o	d	d	d	o	d	o	o	o	o	o	o	o	o	o	o	o	o	o	o	o	o	o	o	o	o	o	o	o	o	o	o	o	o	o	o	o	o	o	o	o	o	o	o	o	o
Diso_prob	9	9	4	4	8	8	6	4	5	2	1	0	0	1	1	1	0	0	2	0	0	0	0	0	0	0	0	0	1	1	1	0	0	0	0	0	0	0	0	1	1	2	1	2	2	0	0	0	0
Prosite
500	.	.	.	.	.	.	.	.	.	510	.	.	.	.	.	.	.	.	.	520	.	.	.	.	.	.	.	.	.	530	.	.	.	.	.	.	.	.	.	540	.	.	.	.	.	.	.	.	.
Query Sequence	M	S	V	S	V	H	A	V	P	P	E	A	R	T	S	Y	I	I	D	Q	L	E	G	E	R	L	T	I	P	G	S	R	G	V	F	R	I	L	A	S	S	K	Q	T	N	G	G	I	A
psipred	c	c	e	e	e	e	c	c	c	c	c	c	c	c	c	e	e	e	c	c	c	c	c	c	c	e	e	e	c	c	c	c	c	e	e	e	e	e	e	e	h	h	h	c	c	c	e	e	e
jnet	c	c	c	e	e	c	c	c	c	c	c	c	c	c	e	e	e	e	c	c	c	c	c	c	e	e	e	e	e	c	c	c	c	e	e	e	e	e	e	c	c	c	c	c	c	c	e	e	e
sspro	c	c	c	c	c	c	c	c	c	c	c	c	c	c	e	e	e	e	c	c	c	c	c	c	e	e	e	e	c	c	c	c	e	e	e	e	e	e	e	c	c	c	c	c	c	c	e	e	e
Consensus	c	c	c	e	e	c	c	c	c	c	c	c	c	c	e	e	e	e	c	c	c	c	c	c	e	e	e	e	c	c	c	c	c	e	e	e	e	e	e	c	c	c	c	c	c	c	e	e	e
Cons_prob	9	6	4	6	5	5	8	9	9	9	9	8	7	6	4	7	8	7	7	9	9	9	9	7	5	8	9	8	6	9	9	7	5	8	9	9	9	9	8	4	6	6	6	7	9	8	5	8	9
Disorder Prediction
Index	.	.	.	.	.	.	.	.	.	10	.	.	.	.	.	.	.	.	.	20	.	.	.	.	.	.	.	.	.	30	.	.	.	.	.	.	.	.	.	40	.	.	.	.	.	.	.	.	.
Disopred	d	d	o	o	d	d	d	o	d	o	o	o	o	o	o	o	o	o	o	o	o	o	o	o	o	o	o	o	o	o	o	o	o	o	o	o	o	o	o	o	o	o	o	o	o	o	o	o	o
Diso_prob	9	9	4	4	8	8	6	4	5	2	1	0	0	1	1	1	0	0	2	0	0	0	0	0	0	0	0	0	1	1	1	0	0	0	0	0	0	0	0	1	1	2	1	2	2	0	0	0	0
Prosite
750	.	.	.	.	.	.	.	.	.	760	.	.	.	.	.	.	.	.	.	770	.	.	.	.	.	.	.	.	.	780	.	.	.	.	.	.	.	.	.	790	.	.	.	.	.	.	.	.	.
Query Sequence	M	S	V	S	V	H	A	V	P	P	E	A	R	T	S	Y	I	I	D	Q	L	E	G	E	R	L	T	I	P	G	S	R	G	V	F	R	I	L	A	S	S	K	Q	T	N	G	G	I	A
psipred	c	c	e	e	e	e	c	c	c	c	c	c	c	c	c	e	e	e	c	c	c	c	c	c	c	e	e	e	c	c	c	c	c	e	e	e	e	e	e	e	h	h	h	c	c	c	e	e	e
jnet	c	c	c	e	e	c	c	c	c	c	c	c	c	c	e	e	e	e	c	c	c	c	c	c	e	e	e	e	e	c	c	c	c	e	e	e	e	e	e	c	c	c	c	c	c	c	e	e	e
sspro	c	c	c	c	c	c	c	c	c	c	c	c	c	c	e	e	e	e	c	c	c	c	c	c	e	e	e	e	c	c	c	c	e	e	e	e	e	e	e	c	c	c	c	c	c	c	e	e	e
Consensus	c	c	c	e	e	c	c	c	c	c	c	c	c	c	e	e	e	e	c	c	c	c	c	c	e	e	e	e	c	c	c	c	c	e	e	e	e	e	e	c	c	c	c	c	c	c	e	e	e
Cons_prob	9	6	4	6	5	5	8	9	9	9	9	8	7	6	4	7	8	7	7	9	9	9	9	7	5	8	9	8	6	9	9	7	5	8	9	9	9	9	8	4	6	6	6	7	9	8	5	8	9
Disorder Prediction
Index	.	.	.	.	.	.	.	.	.	10	.	.	.	.	.	.	.	.	.	20	.	.	.	.	.	.	.	.	.	30	.	.	.	.	.	.	.	.	.	40	.	.	.	.	.	.	.	.	.
Disopred	d	d	o	o	d	d	d	o	d	o	o	o	o	o	o	o	o	o	o	o	o	o	o	o	o	o	o	o	o	o	o	o	o	o	o	o	o	o	o	o	o	o	o	o	o	o	o	o	o
Diso_prob	9	9	4	4	8	8	6	4	5	2	1	0	0	1	1	1	0	0	2	0	0	0	0	0	0	0	0	0	1	1	1	0	0	0	0	0	0	0	0	1	1	2	1	2	2	0	0	0	0
Prosite
1000	.	.	.	.	.	.	.	.	.	1010	.	.	.	.	.	.	.	.	.	1020	.	.	.	.	.	.	.	.	.	1030	.	.	.	.	.	.	.	.	.	1040	.	.	.	.	.	.
Query Sequence	M	S	V	S	V	H	A	V	P	P	E	A	R	T	S	Y	I	I	D	Q	L	E	G	E	R	L	T	I	P	G	S	R	G	V	F	R	I	L	A	S	S	K	Q	T	N	G	G	I	A
psipred	c	c	e	e	e	e	c	c	c	c	c	c	c	c	c	e	e	e	c	c	c	c	c	c	c	e	e	e	c	c	c	c	c	e	e	e	e	e	e	e	h	h	h	c	c	c	e	e	e
jnet	c	c	c	e	e	c	c	c	c	c	c	c	c	c	e	e	e	e	c	c	c	c	c	c	e	e	e	e	e	c	c	c	c	e	e	e	e	e	e	c	c	c	c	c	c	c	e	e	e
sspro	c	c	c	c	c	c	c	c	c	c	c	c	c	c	e	e	e	e	c	c	c	c	c	c	e	e	e	e	c	c	c	c	e	e	e	e	e	e	e	c	c	c	c	c	c	c	e	e	e
Consensus	c	c	c	e	e	c	c	c	c	c	c	c	c	c	e	e	e	e	c	c	c	c	c	c	e	e	e	e	c	c	c	c	c	e	e	e	e	e	e	c	c	c	c	c	c	c	e	e	e
Cons_prob	9	6	4	6	5	5	8	9	9	9	9	8	7	6	4	7	8	7	7	9	9	9	9	7	5	8	9	8	6	9	9	7	5	8	9	9	9	9	8	4	6	6	6	7	9	8	5	8	9
Disorder Prediction
Index	.	.	.	.	.	.	.	.	.	10	.	.	.	.	.	.	.	.	.	20	.	.	.	.	.	.	.	.	.	30	.	.	.	.	.	.	.	.	.	40	.	.	.	.	.	.	.	.	.
Disopred	d	d	o	o	d	d	d	o	d	o	o	o	o	o	o	o	o	o	o	o	o	o	o	o	o	o	o	o	o	o	o	o	o	o	o	o	o	o	o	o	o	o	o	o	o	o	o	o	o
Diso_prob	9	9	4	4	8	8	6	4	5	2	1	0	0	1	1	1	0	0	2	0	0	0	0	0	0	0	0	0	1	1	1	0	0	0	0	0	0	0	0	1	1	2	1	2	2	0	0	0	0
Prosite
[truncated: 206 more columns]

## Sheet: FoldRecognition
FINALLY - a new fold library has been installed! Let me know if you have any problems.
To predict functional residues and GO classification, try ConFunc
Fold Recognition
View Alignments	SCOP Code	View Model			E-value	Estimated	BioText	Fold/PDB descriptor	Superfamily	Family	(beta-test)
						Precision
	d1y3ta1				1.4e-23	1	n/a	Double-stranded beta-helix	RmlC-like cupins	Quercetin 2,3-dioxygenase-like	n/a
	(length:330)
	19% i.d.
	d1juha_				3.8e-19	1	n/a	Double-stranded beta-helix	RmlC-like cupins	Quercetin 2,3-dioxygenase-like	n/a
	(length:348)
	18% i.d.
	d1j58a_				2.3e-09	1	n/a	Double-stranded beta-helix	RmlC-like cupins	Germin/Seed storage 7S protein	n/a
	(length:372)
	10% i.d.
	d1vj2a_				3.8e-09	1	n/a	Double-stranded beta-helix	RmlC-like cupins	TM1459-like	n/a
	(length:114)
	14% i.d.
	c2gu9A_				8e-09	1	n/a	PDB header:immune system	Chain: A: PDB Molecule:tetracenomycin polyketide synthesis protein;	PDBTitle: crystal structure of xc5357 from xanthomonas campestris: a2 putative tetracenomycin polyketide synthesis protein3 adopting a novel cupin subfamily structure	n/a
	(length:113)
	11% i.d.
	d1v70a_				2.8e-08	1	n/a	Double-stranded beta-helix	RmlC-like cupins	TM1287-like	n/a
	(length:105)
	13% i.d.
	d1o4ta_				3e-08	1	n/a	Double-stranded beta-helix	RmlC-like cupins	TM1287-like	n/a
	(length:115)
	14% i.d.
	c2dmsA_				3.8e-08	1	n/a	PDB header:dna binding protein	Chain: A: PDB Molecule:homeobox protein otx2;	PDBTitle: solution structure of the homeobox domain of homeobox2 protein otx2	n/a
	(length:80)
	20% i.d.
	c2d40C_				3.8e-08	1	n/a	PDB header:oxidoreductase	Chain: C: PDB Molecule:putative gentisate 1,2-dioxygenase;	PDBTitle: crystal structure of z3393 from escherichia coli o157:h7	n/a
	(length:354)
	10% i.d.
	c2dmtA_				5.2e-08	1	n/a	PDB header:dna binding protein	Chain: A: PDB Molecule:homeobox protein barh-like 1;	PDBTitle: solution structure of the homeobox domain of homeobox2 protein barh-like 1	n/a
	(length:80)
	26% i.d.
			d1y3ta1	1.4e-23	1	RmlC-like cupins		Quercetin 2,3-dioxygenase-like					d1juha_	3.8e-19	1	RmlC-like cupins		Quercetin 2,3-dioxygenase-like
			Protein: Hypothetical protein YxaG from Bacillus subtilis [TaxId: 1423]										Protein: Quercetin 2,3-dioxygenase from Aspergillus japonicus [TaxId: 34381]

## Sheet: QuickPhyreAlignmt
QuickPhyre Alignment of query sequence to fold library protein d1y3ta1
FASTA version of alignment
					PSSM Score Key
					-10																			10
					Bad																			Good
Secondary Structure Key
					E	beta strand
					C	Coil
					H	alpha helix
Query Index	.	.	.	.	:	.	.				.	.	10	.	.	.	.	:	.	.	.	.	20	.	.	.	.	:	.	.	.	.	30	.	.	.	.	:	.	.	.	.	40	.	.	.	.	:	.
Query Sequence Conservation 30 %	-	-	-	-	-	-	-				-	-	-	-	-	-	-	-	-	-	-	-	-	-	-	-	-	-	-	-	-	-	-	-	-	-	-	-	-	-	-	-	-	-	-	-	-	-	-
Query Sequence Conservation 40 %	-	-	-	-	-	-	-				-	-	-	-	-	-	-	-	-	-	-	-	-	-	-	-	-	-	-	-	-	-	-	-	-	-	-	-	-	-	-	-	-	-	-	-	-	-	-
Query Sequence Conservation 50 %	-	-	-	-	-	-	-				-	-	-	-	-	-	-	-	-	-	-	-	-	-	-	-	-	-	-	-	-	-	-	-	-	-	-	-	-	-	-	-	-	-	-	-	-	-	-
Query Sequence Conservation 60 %	-	-	-	-	-	-	-				-	-	-	-	-	-	-	-	-	-	-	-	-	-	-	-	-	-	-	-	-	-	-	-	-	-	-	-	-	-	-	-	-	-	-	-	-	-	-
Query Sequence Entropy (Normalised)	4	2	1	1	1	2	1				1	2	2	1	1	1	1	2	1	2	1	2	1	1	1	2	1	1	1	1	1	1	1	0	1	0	0	1	1	1	1	1	1	1	1	1	1	1	1
Query Sequence Evolutionary Trace	5	5	5	5	5	7	4				3	4	4	5	4	3	4	4	2	6	5	2	2	4	6	4	5	5	2	4	4	3	3	3	6	3	0	4	4	2	9	5	6	2	3	3	5	3	3
Query Predicted Secondary Structure	C	C	C	E	E	C	C	-	-	-	C	C	C	C	C	C	C	E	E	E	E	C	C	C	C	C	C	E	E	E	E	C	C	C	C	C	E	E	E	E	E	E	C	C	C	C	C	C	C
Query Sequence	M	S	V	S	V	H	A	-	-	-	V	P	P	E	A	R	T	S	Y	I	I	D	Q	L	E	G	E	R	L	T	I	P	G	S	R	G	V	F	R	I	L	A	S	S	K	Q	T	N	G
Match Quality											+	+	+	+	+	+	+	+	+	+	+	+	+	+	+	+	+	+	+	+	+	+	+			+	+	+	+	+	+	+	+	+	+	+	+	+	+
Alignment Accuracy
d1y3ta1 Sequence	-	-	-	-	-	-	-	C	T	H	S	L	P	K	E	K	M	P	Y	L	L	R	S	G	E	G	E	R	Y	L	F	G	R	-	-	Q	V	A	T	V	M	A	N	G	R	S	T	G	D
d1y3ta1 Predicted Secondary Structure	-	-	-	-	-	-	-	C	C	C	C	C	C	C	C	C	C	C	E	E	E	C	C	C	C	C	E	E	E	E	E	C	C	-	-	C	E	E	E	E	E	E	C	C	C	C	C	C	C
d1y3ta1 Known Secondary Structure	-	-	-	-	-	-	-	-	-	-	-	-	-	-	-	-	-	-	-	-	-	-	-	-	-	-	-	-	-	-	-	-	-	-	-	-	-	-	-	-	-	-	-	-	-	-	-	-	-
Model Pockets/Cavities/Clefts																															4							3
Consensus Function	1	1	1	1	1	2	1				1	1	1	1	1	1	1	1	0	2	1	0	0	1	2	1	1	1	0	1	2	1	1	1	2	1	0	2	1	0	3	1	2	0	1	1	1	1	1
Template Index								.	.	.	.	:	.	.	.	.	10	.	.	.	.	:	.	.	.	.	20	.	.	.	.	:	.			.	.	.	30	.	.	.	.	:	.	.	.	.	40
Consensus Functional Sites Mapped onto Model
Query Index	.		.	.	.	:	.	.	.	.	10	.	.	.	.	:	.	.	.	.	20	.	.	.	.	:	.	.	.	.	30	.	.	.	.	:	.	.	.	.	40	.	.	.	.	:	.	.	.
Query Sequence Conservation 30 %	-		-	-	-	-	-	-	-	-	-	-	-	-	-	-	-	-	-	-	-	-	-	-	-	-	-	-	-	-	-	-	-	-	-	-	-	-	-	-	-	-	-	-	-	-	-	-	-
Query Sequence Conservation 40 %	-		-	-	-	-	-	-	-	-	-	-	-	-	-	-	-	-	-	-	-	-	-	-	-	-	-	-	-	-	-	-	-	-	-	-	-	-	-	-	-	-	-	-	-	-	-	-	-
Query Sequence Conservation 50 %	-		-	-	-	-	-	-	-	-	-	-	-	-	-	-	-	-	-	-	-	-	-	-	-	-	-	-	-	-	-	-	-	-	-	-	-	-	-	-	-	-	-	-	-	-	-	-	-
Query Sequence Conservation 60 %	-		-	-	-	-	-	-	-	-	-	-	-	-	-	-	-	-	-	-	-	-	-	-	-	-	-	-	-	-	-	-	-	-	-	-	-	-	-	-	-	-	-	-	-	-	-	-	-
Query Sequence Entropy (Normalised)	4		2	1	1	1	2	1	1	2	2	1	1	1	1	2	1	2	1	2	1	1	1	2	1	1	1	1	1	1	1	0	1	0	0	1	1	1	1	1	1	1	1	1	1	1	1	1	2
Query Sequence Evolutionary Trace	5		5	5	5	5	7	4	3	4	4	5	4	3	4	4	2	6	5	2	2	4	6	4	5	5	2	4	4	3	3	3	6	3	0	4	4	2	9	5	6	2	3	3	5	3	3	2	3
Query Predicted Secondary Structure	C	-	C	C	E	E	C	C	C	C	C	C	C	C	C	E	E	E	E	C	C	C	C	C	C	E	E	E	E	C	C	C	C	C	E	E	E	E	E	E	C	C	C	C	C	C	C	E	E
Query Sequence	M	-	S	V	S	V	H	A	V	P	P	E	A	R	T	S	Y	I	I	D	Q	L	E	G	E	R	L	T	I	P	G	S	R	G	V	F	R	I	L	A	S	S	K	Q	T	N	G	G	I
Match Quality			+	+	+	+	+	+		+	+	+	+	+	+	+	+	+	+	+	+	+	+	+	+	+	+	+	+	+	+		+	+	+	+	+	+	+	+	+	+	+	+	+	+	+	+	+
Alignment Accuracy
d1juha_ Sequence	-	S	S	L	I	V	E	D	-	A	P	D	H	V	R	P	Y	V	I	R	H	Y	S	H	A	R	A	V	T	V	D	-	T	Q	L	Y	R	F	Y	V	T	G	P	S	S	G	Y	A	F
d1juha_ Predicted Secondary Structure	-	C	E	E	E	E	C	C	-	C	C	C	C	C	C	C	E	E	E	C	C	C	C	C	C	E	E	E	E	E	C	-	C	E	E	E	E	E	E	E	E	C	C	C	C	C	C	E	E
d1juha_ Known Secondary Structure	-	-	-	-	-	-	-	-	-	-	-	-	-	-	-	-	-	-	-	-	-	-	-	-	-	-	-	-	-	-	-	-	-	-	-	-	-	-	-	-	-	-	-	-	-	-	-	-	-
Template Functional Sites
Model Pockets/Cavities/Clefts																						3								2							3
Consensus Function	1		1	1	1	1	1	1	0	1	1	1	1	0	1	1	0	1	1	0	0	1	1	1	1	1	0	1	1	2	0	0	1	0	0	1	1	0	2	1	1	0	0	0	1	0	0	0	0
Template Index		.	.	.	.	:	.	.		.	.	10	.	.	.	.	:	.	.	.	.	20	.	.	.	.	:	.	.	.	.		30	.	.	.	.	:	.	.	.	.	40	.	.	.	.	:	.
Consensus Functional Sites Mapped onto Model
Query Index	.	.	.	.	:	.	.	.	.	10	.	.	.	.	:	.	.	.	.	20	.	.	.	.	:	.	.	.
Query Sequence Conservation 30 %	-	-	-	-	-	-	-	-	-	-	-	-	-	-	-	-	-	-	-	-	-	-	-	-	-	-	-	-
Query Sequence Conservation 40 %	-	-	-	-	-	-	-	-	-	-	-	-	-	-	-	-	-	-	-	-	-	-	-	-	-	-	-	-
Query Sequence Conservation 50 %	-	-	-	-	-	-	-	-	-	-	-	-	-	-	-	-	-	-	-	-	-	-	-	-	-	-	-	-
Query Sequence Conservation 60 %	-	-	-	-	-	-	-	-	-	-	-	-	-	-	-	-	-	-	-	-	-	-	-	-	-	-	-	-
Query Sequence Entropy (Normalised)	4	2	1	1	1	2	1	1	2	2	1	1	1	1	2	1	2	1	2	1	1	1	2	1	1	1	1	1
Query Sequence Evolutionary Trace	5	5	5	5	5	7	4	3	4	4	5	4	3	4	4	2	6	5	2	2	4	6	4	5	5	2	4	4
Query Predicted Secondary Structure	C	C	C	E	E	C	C	C	C	C	C	C	C	C	E	E	E	E	C	C	C	C	C	C	E	E	E	E	-	-	-	-	-	-	-	-	-	-	-	-	-	-	-	-	-	-	-	-	-
Query Sequence	M	S	V	S	V	H	A	V	P	P	E	A	R	T	S	Y	I	I	D	Q	L	E	G	E	R	L	T	I	-	-	-	-	-	-	-	-	-	-	-	-	-	-	-	-	-	-	-	-	-
Match Quality
Alignment Accuracy
d1j58a_ Sequence	-	-	-	-	-	-	-	-	-	-	-	-	-	-	-	-	-	-	-	-	-	-	-	-	-	-	-	-	P	Q	P	I	R	G	D	K	G	A	T	V	K	I	P	R	N	I	E	R	D
d1j58a_ Predicted Secondary Structure	-	-	-	-	-	-	-	-	-	-	-	-	-	-	-	-	-	-	-	-	-	-	-	-	-	-	-	-	C	C	C	C	C	C	C	C	C	C	E	E	C	C	C	C	C	H	H	H	H
d1j58a_ Known Secondary Structure	-	-	-	-	-	-	-	-	-	-	-	-	-	-	-	-	-	-	-	-	-	-	-	-	-	-	-	-	-	-	-	-	-	-	-	-	-	-	-	-	-	-	-	-	-	-	-	-	-
Template Functional Sites
Model Pockets/Cavities/Clefts
Consensus Function	1	1	1	1	1	1	1	0	1	1	1	1	0	1	1	0	1	1	0	0	1	1	1	1	1	0	1	1
Template Index																													.	.	.	.	:	.	.	.	.	10	.	.	.	.	:	.	.	.	.	20	.
Consensus Functional Sites Mapped onto Model
Query Index	.	.	.	.	:	.	.	.	.	10	.	.	.	.	:		.	.	.	.	20	.	.	.	.	:			.	.	.	.	30		.	.	.	.	:	.	.	.	.	40	.	.	.	.	:
Query Sequence Conservation 30 %	-	-	-	-	-	-	-	-	-	-	-	-	-	-	-		-	-	-	-	-	-	-	-	-	-			-	-	-	-	-		-	-	-	-	-	-	-	-	-	-	-	-	-	-	-
Query Sequence Conservation 40 %	-	-	-	-	-	-	-	-	-	-	-	-	-	-	-		-	-	-	-	-	-	-	-	-	-			-	-	-	-	-		-	-	-	-	-	-	-	-	-	-	-	-	-	-	-
Query Sequence Conservation 50 %	-	-	-	-	-	-	-	-	-	-	-	-	-	-	-		-	-	-	-	-	-	-	-	-	-			-	-	-	-	-		-	-	-	-	-	-	-	-	-	-	-	-	-	-	-
Query Sequence Conservation 60 %	-	-	-	-	-	-	-	-	-	-	-	-	-	-	-		-	-	-	-	-	-	-	-	-	-			-	-	-	-	-		-	-	-	-	-	-	-	-	-	-	-	-	-	-	-
Query Sequence Entropy (Normalised)	4	2	1	1	1	2	1	1	2	2	1	1	1	1	2		1	2	1	2	1	1	1	2	1	1			1	1	1	1	1		0	1	0	0	1	1	1	1	1	1	1	1	1	1	1
Query Sequence Evolutionary Trace	5	5	5	5	5	7	4	3	4	4	5	4	3	4	4		2	6	5	2	2	4	6	4	5	5			2	4	4	3	3		3	6	3	0	4	4	2	9	5	6	2	3	3	5	3
Query Predicted Secondary Structure	C	C	C	E	E	C	C	C	C	C	C	C	C	C	E	-	E	E	E	C	C	C	C	C	C	E	-	-	E	E	E	C	C	-	C	C	C	E	E	E	E	E	E	C	C	C	C	C	C
Query Sequence	M	S	V	S	V	H	A	V	P	P	E	A	R	T	S	-	Y	I	I	D	Q	L	E	G	E	R	-	-	L	T	I	P	G	-	S	R	G	V	F	R	I	L	A	S	S	K	Q	T	N
Match Quality																	+	+	-	+	+	+	+	-	+	+			+	-	+	+	+		+	+	+	+	+	+	+	+	+	+	+	+	+		+
Alignment Accuracy
d1vj2a_ Sequence	-	-	-	-	-	-	-	-	-	-	-	-	-	-	-	M	I	L	K	R	A	Y	D	V	T	P	Q	K	I	S	T	D	K	V	R	G	V	R	K	R	V	L	I	G	L	K	D	-	A
d1vj2a_ Predicted Secondary Structure	-	-	-	-	-	-	-	-	-	-	-	-	-	-	-	C	E	E	E	E	C	C	C	C	C	E	E	E	E	C	C	C	C	C	C	C	C	E	E	E	E	E	E	C	C	C	C	-	C
d1vj2a_ Known Secondary Structure	-	-	-	-	-	-	-	-	-	-	-	-	-	-	-	-	-	-	-	-	-	-	-	-	-	-	-	-	-	-	-	-	-	-	-	-	-	-	-	-	-	-	-	-	-	-	-	-	-
Model Pockets/Cavities/Clefts																																							1
Consensus Function	1	1	1	1	1	2	1	1	1	1	1	1	1	1	1		0	2	1	0	0	1	2	1	1	1			0	1	1	1	1		1	2	1	0	4	1	0	3	1	2	0	1	1	1	1
Template Index																.	.	.	.	:	.	.	.	.	10	.	.	.	.	:	.	.	.	.	20	.	.	.	.	:	.	.	.	.	30	.	.		.
Consensus Functional Sites Mapped onto Model
Query Index	.	.	.	.	:	.	.	.	.	10	.	.	.	.	:	.	.	.	.	20	.	.	.	.	:	.	.	.	.	30	.	.	.	.	:	.	.	.	.	40	.	.	.	.
Query Sequence Conservation 30 %	-	-	-	-	-	-	-	-	-	-	-	-	-	-	-	-	-	-	-	-	-	-	-	-	-	-	-	-	-	-	-	-	-	-	-	-	-	-	-	-	-	-	-	-
Query Sequence Conservation 40 %	-	-	-	-	-	-	-	-	-	-	-	-	-	-	-	-	-	-	-	-	-	-	-	-	-	-	-	-	-	-	-	-	-	-	-	-	-	-	-	-	-	-	-	-
Query Sequence Conservation 50 %	-	-	-	-	-	-	-	-	-	-	-	-	-	-	-	-	-	-	-	-	-	-	-	-	-	-	-	-	-	-	-	-	-	-	-	-	-	-	-	-	-	-	-	-
Query Sequence Conservation 60 %	-	-	-	-	-	-	-	-	-	-	-	-	-	-	-	-	-	-	-	-	-	-	-	-	-	-	-	-	-	-	-	-	-	-	-	-	-	-	-	-	-	-	-	-
Query Sequence Entropy (Normalised)	4	2	1	1	1	2	1	1	2	2	1	1	1	1	2	1	2	1	2	1	1	1	2	1	1	1	1	1	1	1	0	1	0	0	1	1	1	1	1	1	1	1	1	1
Query Sequence Evolutionary Trace	5	5	5	5	5	7	4	3	4	4	5	4	3	4	4	2	6	5	2	2	4	6	4	5	5	2	4	4	3	3	3	6	3	0	4	4	2	9	5	6	2	3	3	5
Query Predicted Secondary Structure	C	C	C	E	E	C	C	C	C	C	C	C	C	C	E	E	E	E	C	C	C	C	C	C	E	E	E	E	C	C	C	C	C	E	E	E	E	E	E	C	C	C	C	C	-	-	-	-	-
Query Sequence	M	S	V	S	V	H	A	V	P	P	E	A	R	T	S	Y	I	I	D	Q	L	E	G	E	R	L	T	I	P	G	S	R	G	V	F	R	I	L	A	S	S	K	Q	T	-	-	-	-	-
Match Quality
Alignment Accuracy
d1v70a_ Sequence	-	-	-	-	-	-	-	-	-	-	-	-	-	-	-	-	-	-	-	-	-	-	-	-	-	-	-	-	-	-	-	-	-	-	-	-	-	-	-	-	-	-	-	-	M	E	I	K	D
d1v70a_ Predicted Secondary Structure	-	-	-	-	-	-	-	-	-	-	-	-	-	-	-	-	-	-	-	-	-	-	-	-	-	-	-	-	-	-	-	-	-	-	-	-	-	-	-	-	-	-	-	-	C	E	E	E	E
d1v70a_ Known Secondary Structure	-	-	-	-	-	-	-	-	-	-	-	-	-	-	-	-	-	-	-	-	-	-	-	-	-	-	-	-	-	-	-	-	-	-	-	-	-	-	-	-	-	-	-	-	-	-	-	-	-
Model Pockets/Cavities/Clefts
Consensus Function	1	1	1	1	1	2	1	1	1	1	1	1	1	1	1	0	2	1	0	0	1	2	1	1	1	0	1	1	1	1	1	2	1	0	1	1	0	3	1	2	0	1	1	1
Template Index																																													.	.	.	.	:
Consensus Functional Sites Mapped onto Model
Query Index	.	.	.	.	:	.	.	.	.	10	.	.	.	.	:	.		.	.	.	20	.	.	.	.						:	.	.	.	.	30	.	.	.	.	:	.	.	.	.	40	.	.	.
Query Sequence Conservation 30 %	-	-	-	-	-	-	-	-	-	-	-	-	-	-	-	-		-	-	-	-	-	-	-	-						-	-	-	-	-	-	-	-	-	-	-	-	-	-	-	-	-	-	-
Query Sequence Conservation 40 %	-	-	-	-	-	-	-	-	-	-	-	-	-	-	-	-		-	-	-	-	-	-	-	-						-	-	-	-	-	-	-	-	-	-	-	-	-	-	-	-	-	-	-
Query Sequence Conservation 50 %	-	-	-	-	-	-	-	-	-	-	-	-	-	-	-	-		-	-	-	-	-	-	-	-						-	-	-	-	-	-	-	-	-	-	-	-	-	-	-	-	-	-	-
Query Sequence Conservation 60 %	-	-	-	-	-	-	-	-	-	-	-	-	-	-	-	-		-	-	-	-	-	-	-	-						-	-	-	-	-	-	-	-	-	-	-	-	-	-	-	-	-	-	-
Query Sequence Entropy (Normalised)	4	2	1	1	1	2	1	1	2	2	1	1	1	1	2	1		2	1	2	1	1	1	2	1						1	1	1	1	1	1	0	1	0	0	1	1	1	1	1	1	1	1	1
Query Sequence Evolutionary Trace	5	5	5	5	5	7	4	3	4	4	5	4	3	4	4	2		6	5	2	2	4	6	4	5						5	2	4	4	3	3	3	6	3	0	4	4	2	9	5	6	2	3	3
Query Predicted Secondary Structure	C	C	C	E	E	C	C	C	C	C	C	C	C	C	E	E	-	E	E	C	C	C	C	C	C	-	-	-	-	-	E	E	E	E	C	C	C	C	C	E	E	E	E	E	E	C	C	C	C
Query Sequence	M	S	V	S	V	H	A	V	P	P	E	A	R	T	S	Y	-	I	I	D	Q	L	E	G	E	-	-	-	-	-	R	L	T	I	P	G	S	R	G	V	F	R	I	L	A	S	S	K	Q
Match Quality																		+	+	+	+	+	+	-	+						+	+	-	-	+	+	-	-	+	+	+	+	+	+	+	+	+	+	+
Alignment Accuracy
d1o4ta_ Sequence	-	-	-	-	-	-	-	-	-	-	-	-	-	-	-	-	M	V	V	R	S	S	E	I	T	P	E	R	I	S	N	M	R	G	G	K	G	E	V	E	M	A	H	L	L	S	K	E	A
d1o4ta_ Predicted Secondary Structure	-	-	-	-	-	-	-	-	-	-	-	-	-	-	-	-	C	E	E	E	C	C	C	C	C	E	E	E	C	C	C	C	C	C	C	C	C	E	E	E	E	E	E	E	E	C	C	C	C
d1o4ta_ Known Secondary Structure	-	-	-	-	-	-	-	-	-	-	-	-	-	-	-	-	-	-	-	-	-	-	-	-	-	-	-	-	-	-	-	-	-	-	-	-	-	-	-	-	-	-	-	-	-	-	-	-	-
Model Pockets/Cavities/Clefts																																									1
Consensus Function	1	1	1	1	1	2	1	1	1	1	1	1	1	1	1	0		2	1	0	0	1	2	1	1						1	0	1	1	1	1	1	2	1	0	4	1	0	3	1	2	0	1	1
Template Index																	.	.	.	.	:	.	.	.	.	10	.	.	.	.	:	.	.	.	.	20	.	.	.	.	:	.	.	.	.	30	.	.	.
Consensus Functional Sites Mapped onto Model
						d1y3ta1				1.4e-23	1		RmlC-like cupins					Quercetin 2,3-dioxygenase-like
										Protein: Hypothetical protein YxaG from Bacillus subtilis [TaxId: 1423]
[truncated: 206 more columns]

## Sheet: ConFun
Structural Bioinformatics Group
Division of Molecular Biosciences
Faculty of Natural Sciences
ConFunc - Con served residue Func tion Prediction Server
Home About News Help FAQ Example Contact Disclaimer
Submission Successful - Job-id: 7161e597112381bd Current Status: finished
All Jobs are run on a queue system. You will receive an email confirming submission and one once conFunc has run.
you can also view your job's progress and results on this page. It will refresh every 30 second until the job is completed
Please cite: Wass, M.N. and Sternberg, M.J. (2008) ConFunc--functional annotation in the twilight zone, Bioinformatics, 24, 798-806. PubMed
Submission Details
Email:	elhadram@cc.umanitoba.ca
Unique Job identifier:	7161e597112381bd
Description:	VdQase
Date:	Thu Jul 30 15:18:37 BST 2009
Confidence:	1
Submission Type:	sequence
PSI-BLAST	1e-08
e-value:
PSI-BLAST	1500
Num homologues:
Query Seq:	MSVSVHAVPPEARTSYIIDQLEGERLTIPGSRGVFRILASSKQTNGGIAV FSSGAVLSDAPGFHWHEEAHDIFMVTKGSLKLWNGDKCRIMGPGDFAYVP PKVIHNPEMLGPHTELYGLVAPGDWIDFFRFVAESYDGVLVPENDNRNLG ALLGQKMATAKDRFDVHFERNYQPPALGDWQETENVLPSAGEPYFLRANT GPRWMLGGVMSRPFIHASQCGGKFAVSSIESSKVYEAAPLRQWLTFATVD HCFCVLEGVLRVQTKAGGTAWSEVREGQTLVVSAGESFQLEFGTRFVRAW SFTNGQGLEELIRQAGAPYSGFVLPDSQPSWDQGRLLEACNALHNLPSPK TILDLPRARQCAPIVYGALAPHTTVGNGNHNETADTDWPSEA…
ConFunc Results
View intermediate data files
View PSI-BLAST results:			PSI-BLAST output
View Muslce alignment:			muscle alignment
View Muslce alignment (gaps removed):			muscle alignment no gaps
Number of annotated sequences:			2
ConFunc predictions
Click on each GO term to view its subalignment
Predicted terms
GO Term	Function	Level	GO c-value	Count	Freq
GO:0008127	quercetin 2,3-dioxygenase activity	5	3.1807e-08	2	1
GO:0046914	transition metal ion binding	4	3.1807e-08	2	1
GO:0016702	oxidoreductase activity, acting on single donors with incorporation of molecular oxygen, incorporation of two atoms of oxygen	4	3.1807e-08	2	1
GO:0051213	dioxygenase activity	3	3.1807e-08	2	1
GO:0046872	metal ion binding	3	3.1807e-08	2	1
GO:0043169	cation binding	3	3.1807e-08	2	1
GO:0016701	oxidoreductase activity, acting on single donors with incorporation of molecular oxygen	3	3.1807e-08	2	1
GO:0043167	ion binding	2	3.1807e-08	2	1
GO:0016491	oxidoreductase activity	2	3.1807e-08	2	1
GO:0005488	binding	1	3.1807e-08	2	1
GO:0003824	catalytic activity	1	3.1807e-08	2	1
GO:0003674	Molecular Function	0	3.1807e-08	2	1
GO:0003673	Gene Ontology	0	3.1807e-08	2	1
Rejected terms
GO Term	Function	Level	GO c-value	Count	Freq
Home About News Help FAQ Example Contact Disclaimer
© Structural Bioinformatics Group, Imperial College, London
Mark Wass
